# Supplementary material for: Self-Healing Polymer-Based Coatings: Mechanisms and Applications Across Protective and Biofunctional Interfaces
Source: Polymers (Basel). 2025 Nov 27;17(23):3154. doi: 10.3390/polym17233154 (PMC12694030; doi:10.3390/polym17233154)
Supplement: Supplementary file 1 [file polymers-17-03154-s001.zip]

Archive with 1 entries (1 files):
- polymers-3986053-supplementary.pdf
